# Supplementary material for: Pomegranate Extract Administration Reverses Loss of Motor Coordination and Prevents Oxidative Stress in Cerebellum of Aging Mice
Source: Antioxidants (Basel). 2023 Nov 11;12(11):1991. doi: 10.3390/antiox12111991 (PMC10669012; doi:10.3390/antiox12111991)
Supplement: Supplementary file 1 [file antioxidants-12-01991-s001.zip]

Archive with 1 entries (1 files):
- antioxidants-2665155-supplementary.pdf
